# Supplementary material for: Reactivity of a Dinuclear PdI Complex [Pd2(μ-PPh2)(μ2-OAc)(PPh3)2] with PPh3: Implications for Cross-Coupling Catalysis Using the Ubiquitous Pd(OAc)2/nPPh3 Catalyst System
Source: Organometallics. 2021 Aug 19;40(17):2995–3002. doi: 10.1021/acs.organomet.1c00347 (PMC8441971; doi:10.1021/acs.organomet.1c00347)
Supplement: Supplementary file 2 — om1c00347_si_002.xyz [file om1c00347_si_002.xyz]

117
C                     0.        0.        0.
C       0.000000    0.000000    0.000000
C       0.000000    0.000000    1.403640
H       0.944500    0.000000    1.951600
C      -1.209230    0.028550    2.107950
H      -1.198190    0.041560    3.200770
C      -2.426150    0.051090    1.418710
H      -3.368300    0.086270    1.971380
C      -2.433300    0.036670    0.018190
H      -3.378420    0.066940   -0.529490
C      -1.227740    0.015080   -0.685420
H      -1.238280    0.049040   -1.777080
C       1.948650   -1.650200   -1.416210
C       1.552320   -2.734610   -0.615520
H       0.949710   -2.563220    0.279760
C       1.929270   -4.036250   -0.960040
H       1.616230   -4.875650   -0.333770
C       2.706190   -4.263940   -2.102170
H       2.999780   -5.282460   -2.369030
C       3.099440   -3.187230   -2.904940
H       3.698730   -3.362400   -3.802210
C       2.718300   -1.883590   -2.570820
H       3.004030   -1.043730   -3.211750
C       2.832370    0.594910    0.199100
C       3.815530   -0.283990    0.679430
H       3.830910   -1.324640    0.350080
C       4.782900    0.166260    1.586560
H       5.544570   -0.527700    1.951170
C       4.774240    1.493120    2.026740
H       5.530090    1.841310    2.735130
C       3.799380    2.376220    1.546710
H       3.788940    3.418370    1.875310
C       2.842020    1.934360    0.632920
H       2.097010    2.635260    0.253860
C      -1.779680    3.027380   -2.520920
C      -2.134420    2.108130   -3.527700
H      -1.344720    1.592600   -4.082860
C      -3.475250    1.846680   -3.812980
H      -3.734420    1.124780   -4.591470
C      -4.485540    2.507620   -3.101700
H      -5.536020    2.303180   -3.323260
C      -4.143890    3.433000   -2.110100
H      -4.926940    3.958260   -1.557140
C      -2.800410    3.693100   -1.820610
H      -2.550590    4.423020   -1.049180
C       0.081820    4.131330   -0.606190
C      -0.499430    3.516380    0.520290
H      -1.086140    2.603230    0.405070
C      -0.309240    4.055680    1.794120
H      -0.754250    3.559900    2.660480
C       0.455550    5.217070    1.961620
H       0.605110    5.635410    2.960170
C       1.025850    5.840480    0.846460
H       1.617130    6.751640    0.967480
C       0.842340    5.299210   -0.429850
H       1.288430    5.786910   -1.297700
C       4.295720    2.602800   -3.106780
C       4.593420    1.739080   -2.040170
H       4.155830    0.739560   -2.020460
C       5.415800    2.167540   -0.995180
H       5.617780    1.498560   -0.156150
C       5.954340    3.459110   -1.014740
H       6.595240    3.796170   -0.195780
C       5.664530    4.322950   -2.078040
H       6.080610    5.332940   -2.092810
C       4.832150    3.899870   -3.118540
H       4.582240    4.582100   -3.934150
C       4.255990    1.440730   -5.790090
C       4.736890    0.121020   -5.769290
H       4.448630   -0.544810   -4.952170
C       5.571870   -0.337920   -6.792000
H       5.942670   -1.366050   -6.772980
C       5.929400    0.516930   -7.841840
H       6.582020    0.156820   -8.641460
C       5.448320    1.831090   -7.869520
H       5.722550    2.497150   -8.691780
C       4.612960    2.292610   -6.847450
H       4.227010    3.314420   -6.865900
C      -0.275210    7.156510   -3.555820
C      -1.534420    6.531360   -3.503090
H      -1.692370    5.581300   -4.019480
C      -2.578250    7.099010   -2.771540
H      -3.547850    6.596790   -2.737270
C      -2.373640    8.291710   -2.065920
H      -3.186720    8.729790   -1.481630
C      -1.123030    8.914330   -2.105880
H      -0.954500    9.842540   -1.553920
C      -0.078240    8.354210   -2.851350
H       0.892840    8.852170   -2.873620
C       0.679540    6.636160   -6.258170
C      -0.189590    7.656250   -6.677830
H      -0.688190    8.289190   -5.940120
C      -0.420480    7.865240   -8.041890
H      -1.099280    8.660380   -8.360930
C       0.215570    7.061190   -8.993750
H       0.033050    7.225960  -10.058750
C       1.080420    6.040840   -8.579500
H       1.573060    5.405900   -9.320420
C       1.308740    5.821050   -7.218290
H       1.969340    5.011130   -6.893680
C       2.556200    7.315490   -4.155380
C       3.406070    6.925400   -3.105990
H       3.205450    6.001700   -2.557920
C       4.519260    7.701560   -2.770740
H       5.165750    7.391010   -1.946930
C       4.808850    8.862830   -3.494720
H       5.683400    9.465590   -3.237300
C       3.979710    9.246270   -4.555150
H       4.205610   10.148580   -5.129070
C       2.857000    8.480070   -4.882610
H       2.211920    8.793200   -5.706530
O       2.856700    3.370170   -5.415410
P       1.534670    0.096370   -1.015850
P       0.012060    3.330480   -2.254560
P       3.183930    2.043180   -4.445080
P       1.059060    6.293030   -4.490230
Pd      1.417530    1.656460   -2.746650
Pd      1.285530    4.029300   -3.956520
